# Supplementary material for: Do Diabetes and Genetic Polymorphisms in the COMT and OPRM1 Genes Modulate the Postoperative Opioid Demand and Pain Perception in Osteoarthritis Patients After Total Knee and Hip Arthroplasty?
Source: J Clin Med. 2025 Jun 30;14(13):4634. doi: 10.3390/jcm14134634 (PMC12249936; doi:10.3390/jcm14134634)
Supplement: Supplementary file 1 [file jcm-14-04634-s001.zip]

Archive with 1 entries (1 files):
- jcm-3696190-supplementary.pdf
